# Supplementary material for: Diffuse Large B-Cell Lymphoma Arising from Cauda Equina: A Rare Case Report and Review of the Literature
Source: Diseases. 2026 Apr 2;14(4):129. doi: 10.3390/diseases14040129 (PMC13115372; doi:10.3390/diseases14040129)
Supplement: Supplementary file 1 [file diseases-14-00129-s001.zip]

Archive with 1 entries (1 files):
- diseases-4168272-supplementary.pptx
